# Supplementary material for: High-content imaging of presynaptic assembly
Source: Front Cell Neurosci. 2014 Mar 3;8:66. doi: 10.3389/fncel.2014.00066 (PMC3939450; doi:10.3389/fncel.2014.00066)
Supplement: Supplemental Figure 1 — Overview of experimental setup of co-culture assay and segmentation strategy. (A) Experimental timeline. (B) The script isolates presynaptic clusters (red dots) formed upon contact of a GFP-transfected axon (green) with HEK293T cells expressing a synaptogenic cue (gray). Endogenous presynapses (black dots) are excluded from the analysis. [file Presentation1.ZIP]

Archive with 4 entries (4 files):
- 78097_Fivaz_Suppl_Figure_1.TIF
- 78097_Fivaz_Suppl_Figure_2.TIF
- 78097_Fivaz_Suppl_Figure_3.TIF
- 78097_Fivaz_Suppl_Figure_4.TIF
